# Supplementary material for: Unveiling sequence-agnostic mixed-chemical modification patterns for splice-switching oligonucleotides using the NATURA platform
Source: Mol Ther Nucleic Acids. 2025 Jan 7;36(1):102422. doi: 10.1016/j.omtn.2024.102422 (PMC11803158; doi:10.1016/j.omtn.2024.102422)
Supplement: Data S1. Tables S1–S11 [file mmc2.xlsx]

## Sheet: Table S1 -NATURA tool sequences
OLIGO NAME	MoA	Target	Sequence	Second strand sequence	Single/double stranded	Chemistries	CAT. Number	Vendor
AVA1 or AVA1A1	SSO	FS, ESE	GTCCAGAGCTTTCATTCTGT		Single	Full PS, 2'MOE or 2'OMe
AVA1A2	SSO	FS, ESE	TGGCAGTCCAGAGCTTTC		Single	Full PS, 2'MOE or 2'OMe
AVA1B1	SSO	FS, 3'SS acceptor	AGTTATAGCAACCTATTGA		Single	Full PS, 2'MOE or 2'OMe
AVA1B2	SSO	FS, 3'SS acceptor	AGTTATAGCAACCTA		Single	Full PS, 2'MOE or 2'OMe
AVA1C2	SSO	FS, 5'SS donor	CTCTTACCAGAGGCACG		Single	Full PS, 2'MOE or 2'OMe
AVA2	SSO	exon 3 3'ss acceptor	ACAUGACACCGGCUGAAAAGA		Single	Full PS, 2'MOE or 2'OMe
siRNA1	siRNA	FS	AUAACUACCUGUACAGAAUUU	AUUCUGUACAGGUAGUUAUUU	Double	ON-Target mixed chemistry	CTM-783330	Horizon/Dharmacon
siRNA2	siRNA	FS	GAAUGAAAGCUCUGGACUGUU	CAGUCCAGAGCUUUCAUUCUU	Double	ON-Target mixed chemistry	CTM-783332	Horizon/Dharmacon
GAPmer1	GAPmer	FS	ATGGCAGTCCAGAGCTTTCATTCTGT
sg1 target sequence	CRISPR gRNA	FS, 5'SS donor	TTTCAGGTAGCTCTTACCAG(NGG)		Single	RNA
sg2 target sequence	CRISPR gRNA	exon 3 3'ss acceptor	TGTGCTCTTTTCTTTTCAGC(NGG)		Single	RNA
AVA2.2	SSO	exon 3 3'ss acceptor	+A*+C*mA*mU*mG*mA*mC*mA*mC*mC*mG*mG*mC*mU*mG*mA*mA*mA*mA*mG*+A		Single	Full PS, 2'OMe
AVA2.3	SSO	exon 3 3'ss acceptor	+A*+C*+A*mU*mG*mA*mC*mA*mC*mC*mG*mG*mC*mU*mG*mA*mA*mA*mA*mG*mA		Single	Full PS, 2'OMe
AVA2.4	SSO	exon 3 3'ss acceptor	+A*+C*mA*mU*mG*mA*mC*mA*mC*mC*mG*mG*mC*mU*mG*mA*mA*mA*mA*+G*+A		Single	Full PS, 2'OMe
AVA2.5	SSO	exon 3 3'ss acceptor	+A*+C*+A*mU*mG*mA*mC*mA*mC*mC*mG*mG*mC*mU*mG*mA*mA*mA*mA*mG*+A		Single	Full PS, 2'OMe
Where
+ stands for LNA
m stands for 2'Ome
/MOEr stands for 2'MOE
* stands for PS bond
All oligos are 5' --> 3'

## Sheet: Table S2 -sg1 mouse off-targets
Species:	Mouse (Mus musculus GRCm38/mm10)
Input:	TTTCAGGTAGCTCTTACCAGAGG
PAM:	NGG
Target site length:	20
Target site 5' limitation:	NN
Target site 3' limitation:	NN
Core length:	12
Core MM:	2
Total MM:	4
T1	TTTCAGGTAGCTCTTACCAGAGG	1000	CRISPRater score	0.801131
Oligo adding fwd	CACCgTTTCAGGTAGCTCTTACCAG
Oligo adding rev	AAACCTGGTAAGAGCTACCTGAAAC
Oligo substituting fwd	CACCgTTCAGGTAGCTCTTACCAG
Oligo substituting rev	AAACCTGGTAAGAGCTACCTGAAC
Chromosome	start	end	strand	MM	target_seq	PAM	alignment	distance	position	gene name	gene id
chr12	46565582	46565604	-	3	TTGTATGTAGCTCTTACCAG	TGG	||--|-||[||||||||||||]PAM	NA	Intergenic	NA	NA
chr4	57739138	57739160	+	4	CTGCCGGTGGCTCTTACCAG	AGG	-|-|-|||[-|||||||||||]PAM	2935	Intronic	Akap2	ENSMUSG00000038729
chr15	59522374	59522396	+	3	TTCCAGGGAGCCCTTACCAG	CGG	||-||||-[|||-||||||||]PAM	15131	Intronic	Nsmce2	ENSMUSG00000059586
chr16	48315912	48315934	-	4	CTTTAGGGAGGTCTTACCAG	TGG	-||-|||-[||-|||||||||]PAM	0	Exonic	Dppa2	ENSMUSG00000072419
chr12	8063443	8063465	-	3	TTTCAAGTTGCCCTTACCAG	GGG	|||||-||[-||-||||||||]PAM	46608	Intergenic	Apob	ENSMUSG00000020609
chr13	71457749	71457771	-	4	TAGCAGGTAGTACTTACCAG	AGG	|--|||||[||--||||||||]PAM	NA	Intergenic	NA	NA
chr9	17392063	17392085	+	4	TTTCAATGAGCACTTACCAG	TGG	|||||---[|||-||||||||]PAM	NA	Intergenic	NA	NA
chr19	29176667	29176689	+	4	TCACAGGGAGCTCTGACCAG	GGG	|--||||-[||||||-|||||]PAM	15902	Intergenic	Gm5518	ENSMUSG00000068466
chr11	95750142	95750164	+	3	ATTCAGGTAGGTCTCACCAG	CGG	-|||||||[||-|||-|||||]PAM	0	Exonic	Zfp652	ENSMUSG00000075595
chr18	81856429	81856451	+	4	CTTCAGAGAGCTCTCACCAG	AGG	-|||||--[||||||-|||||]PAM	NA	Intergenic	NA	NA
chr17	25750981	25751003	-	4	TTTCATTTGGCTCCTACCAG	TGG	|||||--|[-||||-||||||]PAM	76	Intronic	Msln	ENSMUSG00000063011
chr10	43057216	43057238	-	4	TGTCAGTGAGCTCTAACCAG	GGG	|-||||--[||||||-|||||]PAM	17355	Intronic	Sobp	ENSMUSG00000038248
chr4	43229856	43229878	+	4	TGGCAGCTAGCTCTTCCCAG	TGG	|--|||-|[|||||||-||||]PAM	220	Intronic	Unc13b	ENSMUSG00000028456
chr12	36031158	36031180	-	4	AGTCAGGAAGCTCTTGCCAG	TGG	--|||||-[|||||||-||||]PAM	716	Intronic	Tspan13	ENSMUSG00000020577
chr12	56901429	56901451	-	4	TGCCAGGGAGCTCTTCCCAG	GGG	|--||||-[|||||||-||||]PAM	26814	Intronic	Slc25a21	ENSMUSG00000035472
chrX	159640354	159640376	+	4	TGTGAGGAAGCTCTTCCCAG	TGG	|-|-|||-[|||||||-||||]PAM	12663	Intronic	Sh3kbp1	ENSMUSG00000040990
chr2	18018028	18018050	-	4	TTTCACGGAGCCTTTACCAG	GGG	|||||-|-[|||--|||||||]PAM	7143	Intergenic	A930004D18Rik	ENSMUSG00000054057
chr9	30904919	30904941	+	4	TTCCCGGAAGCTCTTGCCAG	AGG	||-|-||-[|||||||-||||]PAM	0	Exonic	Adamts15	ENSMUSG00000033453
chr15	73721180	73721202	+	4	TTTCTGGATGCTCTGACCAG	AGG	||||-||-[-|||||-|||||]PAM	1943	Intergenic	Ptp4a3	ENSMUSG00000059895
chr16	31661583	31661605	-	4	GTTCAGTGAGCTCTTGCCAG	GGG	-|||||--[|||||||-||||]PAM	1838	Intergenic	Dlg1	ENSMUSG00000022770
chr8	33401410	33401432	+	4	CTTCACGTGGCTCTTTCCAG	TGG	-||||-||[-||||||-||||]PAM	13879	Intronic	Purg	ENSMUSG00000049184
chr4	99692359	99692381	-	4	TTTCACTTATCTCTCACCAG	GGG	|||||--|[|-||||-|||||]PAM	9832	Intronic	Gm12682	ENSMUSG00000086592
chr1	134784589	134784611	-	4	TCCCATGTAGCTCTTATCAG	TGG	|--||-||[||||||||-|||]PAM	1292	Intronic	Ppp1r12b	ENSMUSG00000073557
chr10	121565766	121565788	-	4	CTTCAGATTGCTCTTCCCAG	TGG	-|||||-|[-||||||-||||]PAM	1661	Intronic	Tbk1	ENSMUSG00000020115
chr7	59190854	59190876	+	4	CTTGAGGTAGCTATAACCAG	TGG	-||-||||[||||-|-|||||]PAM	37874	Intergenic	Ube3a	ENSMUSG00000025326
chr1	44938977	44938999	-	4	TATGAGGTAGTTCTTCCCAG	GGG	|-|-||||[||-||||-||||]PAM	14084	Intergenic	Gm3496	ENSMUSG00000101251
chr12	80293729	80293751	-	4	TTTGAGTTAACTCTTCCCAG	AGG	|||-||-|[|-|||||-||||]PAM	33358	Intergenic	Actn1	ENSMUSG00000015143
chr16	62027604	62027626	-	4	TCTCAGGAAACTCTTCCCAG	AGG	|-|||||-[|-|||||-||||]PAM	NA	Intergenic	NA	NA
chr6	85621399	85621421	+	4	TTTCTTCTAGCTCTTATCAG	AGG	||||---|[||||||||-|||]PAM	0	Exonic	Alms1	ENSMUSG00000063810
chr8	120789108	120789130	+	4	TTTGAGCTAGGTCTTCCCAG	AGG	|||-||-|[||-||||-||||]PAM	32414	Intronic	Irf8	ENSMUSG00000041515
chr3	92048166	92048188	-	4	CTTCAGGCAGCTTTCACCAG	AGG	-||||||-[||||-|-|||||]PAM	13209	Intergenic	Gm25145	ENSMUSG00000096133
chr1	87503322	87503344	+	4	TCTCAGGAAGGTCTTGCCAG	AGG	|-|||||-[||-||||-||||]PAM	0	Exonic	Ngef	ENSMUSG00000026259
chr9	51202349	51202371	+	4	TTTTAGGCAGCTTTGACCAG	CGG	|||-|||-[||||-|-|||||]PAM	11319	Intergenic	Pou2af1	ENSMUSG00000032053
chr8	107391028	107391050	-	3	ATTCAGGTAGCTCCTTCCAG	AGG	-|||||||[|||||-|-||||]PAM	0	Exonic	Nqo1	ENSMUSG00000003849
chr8	75808959	75808981	+	4	TTTCAGCAAACTCTTGCCAG	TGG	||||||--[|-|||||-||||]PAM	45850	Intronic	1700007B14Rik	ENSMUSG00000031620
chr10	75605612	75605634	-	4	TCTTTGGTAGCTCTTACAAG	AGG	|-|--|||[|||||||||-||]PAM	209	Intronic	Ggt5	ENSMUSG00000006344
chr5	5356643	5356665	+	4	TTTCATGAAACTCTTATCAG	AGG	|||||-|-[|-||||||-|||]PAM	16793	Intronic	Cdk14	ENSMUSG00000028926
chr9	28245219	28245241	+	4	TTTCATGGAACTCTTAACAG	AGG	|||||-|-[|-||||||-|||]PAM	45698	Intronic	Gm15606	ENSMUSG00000087531
chr2	120065011	120065033	-	4	TTTCAGTGAGCTATTCCCAG	GGG	||||||--[||||-||-||||]PAM	439	Intronic	Sptbn5	ENSMUSG00000074899
chr2	166672263	166672285	-	4	TTGCAAGTAGCTCTCTCCAG	GGG	||-||-||[||||||--||||]PAM	9789	Intronic	Gm25265	ENSMUSG00000089145
chr6	97492138	97492160	+	4	TTTCCTGTAGCTCTCTCCAG	AGG	||||--||[||||||--||||]PAM	4333	Intronic	Frmd4b	ENSMUSG00000030064
chr17	82655078	82655100	+	4	TTTCTGGGAACTCTTACAAG	AGG	||||-||-[|-|||||||-||]PAM	NA	Intergenic	NA	NA
chr1	157256541	157256563	+	4	TTCCTGGCAGCTCTTACCTG	GGG	||-|-||-[||||||||||-|]PAM	0	Exonic	Rasal2	ENSMUSG00000070565
chr6	65406022	65406044	+	4	ACTCAGGTAGCACTTACCTG	TGG	--||||||[|||-||||||-|]PAM	9976	Intronic	RP23-325H23.2	ENSMUSG00000107584
chr9	63487405	63487427	+	4	TTTCTGATAGCTCTGAACAG	AGG	||||-|-|[||||||-|-|||]PAM	2825	Intronic	Gm16759	ENSMUSG00000086539
chr1	25661695	25661717	-	4	GTACAGGAAGCTCTTACCAT	TGG	-|-||||-[|||||||||||-]PAM	10528	Intronic	Gm38260	ENSMUSG00000102250
chr10	77612217	77612239	-	4	TTTCAAATAGTTCTTACCTG	GGG	|||||--|[||-|||||||-|]PAM	1470	Intronic	Sumo3	ENSMUSG00000020265
chr16	7339954	7339976	+	4	TGTCATGTAGCTGTTACCTG	AGG	|-|||-||[||||-|||||-|]PAM	9512	Intronic	Rbfox1	ENSMUSG00000008658
chr6	91012229	91012251	+	4	TTTCAGAGAGGTCTTACCTG	AGG	||||||--[||-|||||||-|]PAM	817	Intergenic	Nup210	ENSMUSG00000030091
chr13	73221544	73221566	-	4	CTTCAGACAGCTCTTACCAC	TGG	-|||||--[|||||||||||-]PAM	38913	Intergenic	Irx4	ENSMUSG00000021604
chr12	118017935	118017957	+	4	TCTCATGTGGCTCTTACCAT	GGG	|-|||-||[-||||||||||-]PAM	233	Intronic	Dnah11	ENSMUSG00000018581
chr8	86553255	86553277	+	4	TTAGAGGTAACTCTTACCAC	AGG	||--||||[|-|||||||||-]PAM	0	Exonic	Abcc12	ENSMUSG00000036872
chr15	79773760	79773782	+	4	TCTTAGGTAGTTCTTACCAA	TGG	|-|-||||[||-||||||||-]PAM	577	Intronic	Dnal4	ENSMUSG00000022420
chr11	98011849	98011871	+	4	TTGCAGGCGGCTCTTACCAC	TGG	||-||||-[-||||||||||-]PAM	0	Exonic	Cacnb1	ENSMUSG00000020882
chr16	22839795	22839817	+	4	TTTGAGTTAGCTCTTGCAAG	AGG	|||-||-|[|||||||-|-||]PAM	1912	Intronic	Tbccd1	ENSMUSG00000004462
chr17	84046183	84046205	+	4	TGTCAGGAAGATCTTACCAA	TGG	|-|||||-[||-||||||||-]PAM	29127	Intergenic	Gm37549	ENSMUSG00000103015
chr15	39683473	39683495	+	4	TTACAGGCAGTTCTTACCAC	TGG	||-||||-[||-||||||||-]PAM	1533	Intergenic	Rims2	ENSMUSG00000037386
chr4	50379608	50379630	+	4	CTGCAGGTAGCTCTTTCCTG	TGG	-|-|||||[|||||||-||-|]PAM	92731	Intergenic	Gm25485	ENSMUSG00000095394
chr16	56122090	56122112	-	4	TTCCAAGTAGCTCTTCCCTG	AGG	||-||-||[|||||||-||-|]PAM	1667	Intronic	Senp7	ENSMUSG00000052917
chr7	108235923	108235945	-	4	TTTGAGGAAGCTCTTAGGAG	AGG	|||-|||-[||||||||--||]PAM	19247	Intergenic	Olfr488	ENSMUSG00000096465
chr8	86305095	86305117	-	4	TTTCTGGAAGCTCTTATGAG	AGG	||||-||-[||||||||--||]PAM	12497	Intergenic	Gm24490	ENSMUSG00000065737
chr8	85816670	85816692	-	4	TTTCAAATAGCTGTTACCAT	AGG	|||||--|[||||-||||||-]PAM	6031	Intronic	Itfg1	ENSMUSG00000031703
chr1	73352308	73352330	-	4	ATTCAAGTAGCTCTGACCAT	GGG	-||||-||[||||||-||||-]PAM	38445	Intergenic	Pinc	ENSMUSG00000099877
chr6	109384838	109384860	+	4	TTACTGGTAGCTCTGACCAA	TGG	||-|-|||[||||||-||||-]PAM	1615	Intergenic	RP24-446B12.2	ENSMUSG00000107404

## Sheet: Table S3 -sg1 human off-targets
Species:	Human (Homo sapiens GRCh38/hg38)
Input:	TTTCAGGTAGCTCTTACCAGAGG
PAM:	NGG
Target site length:	20
Target site 5' limitation:	NN
Target site 3' limitation:	NN
Core length:	12
Core MM:	2
Total MM:	4
sg1	TTTCAGGTAGCTCTTACCAGAGG	1000	CRISPRater score	0.801131
Oligo adding fwd	CACCgTTTCAGGTAGCTCTTACCAG
Oligo adding rev	AAACCTGGTAAGAGCTACCTGAAAC
Oligo substituting fwd	CACCgTTCAGGTAGCTCTTACCAG
Oligo substituting rev	AAACCTGGTAAGAGCTACCTGAAC
Chromosome	start	end	strand	MM	target_seq	PAM	alignment	distance	position	gene name	gene id
chr11	73974637	73974659	-	3	TCTCTTGTAGCTCTTACCAG	AGG	|-||--||[||||||||||||]PAM	8	Intergenic	UCP2	ENSG00000175567
chr19	2252895	2252917	+	4	TGGAAGGAAGCTCTTACCAG	GGG	|---|||-[||||||||||||]PAM	0	Exonic	JSRP1	ENSG00000167476
chr1	154213876	154213898	+	2	TGTCAGGTAGCCCTTACCAG	AGG	|-||||||[|||-||||||||]PAM	0	Exonic	C1orf43	ENSG00000143612
chr14	30201915	30201937	+	3	TGTCAGGCATCTCTTACCAG	TGG	|-|||||-[|-||||||||||]PAM	1995	Intronic	CTD-2251F13.1	ENSG00000248975
chr6	109340556	109340578	+	4	TCCCAAGTAACTCTTACCAG	GGG	|--||-||[|-||||||||||]PAM	324	Intronic	CCDC162P	ENSG00000203799
chr1	209874269	209874291	-	4	TAAAAGGTAGTTCTTACCAG	TGG	|---||||[||-|||||||||]PAM	16704	Intergenic	DIEXF	ENSG00000117597
chr5	137643423	137643445	-	4	TTAAAGTTATCTCTTACCAG	TGG	||--||-|[|-||||||||||]PAM	3446	Intronic	KLHL3	ENSG00000146021
chr3	109308015	109308037	+	3	TTTAAGGTTGATCTTACCAG	AGG	|||-||||[-|-|||||||||]PAM	0	Exonic	DPPA2	ENSG00000163530
chr12	90109045	90109067	-	4	TTTTGAGTAGCACTTACCAG	GGG	|||---||[|||-||||||||]PAM	1224	Intronic	RP11-567C2.1	ENSG00000257194
chrX	31612195	31612217	+	3	TTGTAGGTAGCTCATACCAG	TGG	||--||||[|||||-||||||]PAM	15456	Intronic	DMD	ENSG00000198947
chr3	109330507	109330529	+	4	CTTCATGTTGCGCTTACCAG	AGG	-||||-||[-||-||||||||]PAM	0	Exonic	DPPA4	ENSG00000121570
chr4	168374083	168374105	+	3	GTTCAGGCAGCTCCTACCAG	TGG	-||||||-[|||||-||||||]PAM	275	Intronic	DDX60L	ENSG00000181381
chr1	176961371	176961393	-	4	TTTCACCTTGATCTTACCAG	AGG	|||||--|[-|-|||||||||]PAM	2889	Intronic	ASTN1	ENSG00000152092
chr13	30721931	30721953	-	4	TGTCAGGAAAATCTTACCAG	AGG	|-|||||-[|--|||||||||]PAM	8090	Intronic	ALOX5AP	ENSG00000132965
chr15	80168046	80168068	+	4	TCTCAGGCTGCACTTACCAG	TGG	|-|||||-[-||-||||||||]PAM	0	Exonic	FAH	ENSG00000103876
chr5	36708478	36708500	+	4	TATAAGGTAACTTTTACCAG	TGG	|-|-||||[|-||-|||||||]PAM	2627	Intronic	CTD-2353F22.1	ENSG00000250155
chr5	126069762	126069784	+	4	TTGCTGGTAGGACTTACCAG	TGG	||-|-|||[||--||||||||]PAM	7016	Intergenic	RP11-114J13.1	ENSG00000248752
chr13	34861245	34861267	+	3	TTTCAGGAATCTGTTACCAG	TGG	|||||||-[|-||-|||||||]PAM	49278	Intergenic	Metazoa_SRP	ENSG00000273886
chr4	136956723	136956745	-	4	TCTCAGGAAGAGCTTACCAG	AGG	|-|||||-[||--||||||||]PAM	35341	Intronic	RP11-138I17.1	ENSG00000248869
chr15	23541266	23541288	-	4	CTCCAGGGAGCTCTAACCAG	GGG	-|-||||-[||||||-|||||]PAM	20774	Intergenic	MIR4508	ENSG00000265673
chr1	200809842	200809864	-	4	TAGCAGGAAGCTCTCACCAG	TGG	|--||||-[||||||-|||||]PAM	2305	Intronic	CAMSAP2	ENSG00000118200
chr20	5522798	5522820	-	4	TTTCATGATGCTGTTACCAG	CGG	|||||-|-[-|||-|||||||]PAM	10058	Intergenic	RPS18P1	ENSG00000225831
chr6	166573261	166573283	-	4	GTTCTGGAAGCTCTAACCAG	AGG	-|||-||-[||||||-|||||]PAM	12841	Intronic	FAM103A2P	ENSG00000235272
chr7	49560743	49560765	+	4	ATGCAGGTTGCTCTAACCAG	AGG	-|-|||||[-|||||-|||||]PAM	NA	Intergenic	NA	NA
chr4	60774528	60774550	-	4	TTTAAACTAGCTCTAACCAG	AGG	|||-|--|[||||||-|||||]PAM	9565	Intronic	RP11-593F5.1	ENSG00000248237
chr7	29210209	29210231	+	4	TTTCAAATAGCAATTACCAG	TGG	|||||--|[|||--|||||||]PAM	1239	Intronic	AC004593.3	ENSG00000235669
chr11	96142802	96142824	-	4	TTTGAGGCTGCTCTGACCAG	AGG	|||-|||-[-|||||-|||||]PAM	49282	Intronic	MAML2	ENSG00000184384
chr2	32694794	32694816	+	4	TGTCACGTAGCTGGTACCAG	AGG	|-|||-||[||||--||||||]PAM	7991	Intronic	TTC27	ENSG00000018699
chr16	19710191	19710213	-	4	TTCCAGCGAGCTCTTGCCAG	TGG	||-|||--[|||||||-||||]PAM	47	Intronic	KNOP1	ENSG00000103550
chr18	63197514	63197536	-	4	TCTGAGGTAGCTGTCACCAG	AGG	|-|-||||[||||-|-|||||]PAM	10086	Intronic	RP11-299P2.2	ENSG00000283125
chr2	56582198	56582220	+	4	TTCAAGGTAGATCTTTCCAG	AGG	||--||||[||-||||-||||]PAM	NA	Intergenic	NA	NA
chr14	106618071	106618093	+	4	TTTCAAATAGCTGGTACCAG	AGG	|||||--|[||||--||||||]PAM	801	Intronic	IGHV3-57	ENSG00000253759
chr5	117747653	117747675	-	4	ATTCATGTAGCTGTCACCAG	TGG	-||||-||[||||-|-|||||]PAM	25556	Intergenic	RP11-74D3.2	ENSG00000251477
chr16	5030564	5030586	-	4	TACCAGGTAGCTCAGACCAG	TGG	|--|||||[|||||--|||||]PAM	0	Exonic	NAGPA	ENSG00000103174
chr4	181552497	181552519	-	3	TTTGAGGAAGCTCTTACGAG	AGG	|||-|||-[|||||||||-||]PAM	29496	Intergenic	RP11-433O3.1	ENSG00000225356
chr14	97756812	97756834	-	4	TATCAGGGAGCCCTTTCCAG	AGG	|-|||||-[|||-|||-||||]PAM	4837	Intronic	RP11-204N11.1	ENSG00000258869
chr9	108553824	108553846	+	4	TTCCAGGATGCTCTTAGCAG	AGG	||-||||-[-|||||||-|||]PAM	72987	Intergenic	RP11-220D10.1	ENSG00000169253
chr11	108497800	108497822	-	4	TTGCAGGGAGCGCTTTCCAG	TGG	||-||||-[|||-|||-||||]PAM	343	Intronic	KDELC2	ENSG00000178202
chr6	90417498	90417520	+	4	TTTCTGTTAGCACTTGCCAG	AGG	||||-|-|[|||-|||-||||]PAM	29252	Intergenic	AL391559.1	ENSG00000252676
chr14	24097980	24098002	+	4	GTTCAGGGAGCTTTTGCCAG	GGG	-||||||-[||||-||-||||]PAM	201	Intronic	PCK2	ENSG00000100889
chr2	158005232	158005254	+	4	TTCCAGGCAGCTTTTTCCAG	AGG	||-||||-[||||-||-||||]PAM	9973	Intronic	UPP2	ENSG00000007001
chr3	134755193	134755215	+	4	TATCTGGTAGCTCCTTCCAG	AGG	|-||-|||[|||||-|-||||]PAM	444	Intronic	EPHB1	ENSG00000154928
chrX	6768113	6768135	+	3	TTTTAGGTAGCTCTACCCAG	CGG	|||-||||[||||||--||||]PAM	46569	Intergenic	RP11-1M18.1	ENSG00000231217
chr13	31052596	31052618	-	4	TCTCAGCTAGCTCATTCCAG	GGG	|-||||-|[|||||-|-||||]PAM	10688	Intergenic	WDR95P	ENSG00000231894
chr1	23704140	23704162	-	4	TTTCATGAAGCTTTTTCCAG	AGG	|||||-|-[||||-||-||||]PAM	7715	Intergenic	RPL11	ENSG00000142676
chr1	207326790	207326812	+	3	TTTCAGGCAGCTCTGTCCAG	TGG	|||||||-[||||||--||||]PAM	0	Exonic	CD55	ENSG00000196352
chr7	142171214	142171236	+	4	TTCCAAGTAGCTCTGGCCAG	TGG	||-||-||[||||||--||||]PAM	0	Exonic	MGAM2	ENSG00000257743
chr7	109296682	109296704	-	4	TTTCAAATAGTTCTTACTAG	AGG	|||||--|[||-||||||-||]PAM	25616	Intergenic	AC002386.1	ENSG00000230941
chr6	135047110	135047132	-	4	TTTGATGTGGCTCTTACCTG	TGG	|||-|-||[-|||||||||-|]PAM	3450	Intronic	HBS1L	ENSG00000112339
chr7	122807992	122808014	+	4	GTTCAGATAGCTCTAAACAG	AGG	-|||||-|[||||||-|-|||]PAM	41732	Intronic	RP5-1166A24.1	ENSG00000227573
chr1	7793207	7793229	+	4	ATTCAGGAAGCTCTAATCAG	AGG	-||||||-[||||||-|-|||]PAM	728	Intronic	PER3	ENSG00000049246
chr13	75417353	75417375	-	4	TCCCAGGTAGCACTTACCCG	GGG	|--|||||[|||-||||||-|]PAM	40059	Intronic	RP11-182M20.2	ENSG00000225203
chr10	66759136	66759158	-	4	CTTCAGATAGCTCTGACAAG	CGG	-|||||-|[||||||-||-||]PAM	6997	Intronic	CTNNA3	ENSG00000183230
chr1	215872912	215872934	-	4	CTTCAGGGAGCTTTTACCCG	TGG	-||||||-[||||-|||||-|]PAM	4824	Intronic	USH2A	ENSG00000042781
chr2	227433538	227433560	+	4	TCTCAGGAAGCTTTTACCTG	TGG	|-|||||-[||||-|||||-|]PAM	38572	Intergenic	MIR5703	ENSG00000266382
chr18	21686587	21686609	+	4	GTTCTGGTAGCTCTTGCTAG	AGG	-|||-|||[|||||||-|-||]PAM	2622	Intronic	ABHD3	ENSG00000158201
chr4	47392662	47392684	+	4	CTTCAGCTAGCTCTTCCTAG	GGG	-|||||-|[|||||||-|-||]PAM	10634	Intronic	GABRB1	ENSG00000163288
chr12	5760508	5760530	-	4	TTTCAATTAGATCTTACCAT	AGG	|||||--|[||-||||||||-]PAM	9538	Intronic	ANO2	ENSG00000047617
chr2	98910120	98910142	+	4	TTTCAGAGACCTCTTACCAA	GGG	||||||--[|-|||||||||-]PAM	1599	Intronic	KIAA1211L	ENSG00000196872
chr13	57845573	57845595	+	4	TCTCAGGCAGCTCTGACCTG	TGG	|-|||||-[||||||-|||-|]PAM	NA	Intergenic	NA	NA
chr9	34653120	34653142	-	4	TCTCAGGGAGCTCTTAGCCG	GGG	|-|||||-[||||||||-|-|]PAM	722	Intronic	IL11RA	ENSG00000137070
chr2	139881292	139881314	+	4	TTTCAATTAGCTCTGACCAA	AGG	|||||--|[||||||-||||-]PAM	54511	Intergenic	AC078851.2	ENSG00000221074
chr15	99672447	99672469	-	4	TTTTAAGTAGCTCTTGCCAA	TGG	|||-|-||[|||||||-|||-]PAM	790	Intronic	MEF2A	ENSG00000068305

## Sheet: Table S4
Table S4. Tabulation of relative potency of OML MXs. Numerical values of relative potency of OML MXs of AVA1A1, AVA1A2, AVA1B1, AVA1B2 and AVA1C2, breakdown by number of LNA substitutions, obtained from every cell line tested. For each SSO and in each cell line, the most potent MX and MXs with relative potencies within 10% are indicated with asterisks (last column). The optimal number of substitu…	.

## Sheet: Table S5
								Table S5. Tabulation of relative potency of MOL MXs
								Numerical values of relative potency of MOL MXs of AVA1A1, AVA1B1 and AVA1B2, breakdown by number of LNA substitutions, obtained from Huh7 via CEM condition. For each SSO, the most potent MX and MXs with relative potencies within 10% are indicated with asterisks (last column). The optimal number of substituted LNAs for each SSO was determined from the median number of LNAs from MXs marked with as…

## Sheet: Table S6 -Spinraza
Oligo name	PC classification	Sequence
Spinraza_2OML	MC	5’ - mU*mC*mA*mC*mU*mU*mU*mC*mA*mU*mA*mA*mU*mG*mC*mU*mG*mG - 3’
Spinraza.601_2OML	Lateral	5’ - +T*+C*+A*mC*mU*mU*mU*mC*mA*mU*mA*mA*mU*mG*mC*+T*+G*+G - 3’
Spinraza.501_2OML	Lateral	5’ - +T*+C*+A*mC*mU*mU*mU*mC*mA*mU*mA*mA*mU*mG*mC*mU*+G*+G - 3’
Spinraza.401_2OML	Lateral	5’ - +T*+C*mA*mC*mU*mU*mU*mC*mA*mU*mA*mA*mU*mG*mC*mU*+G*+G - 3’
Spinraza.406_2OML	Lateral	5’ - +T*+C*+A*mC*mU*mU*mU*mC*mA*mU*mA*mA*mU*mG*mC*mU*mG*+G - 3’
Spinraza.301_2OML	Lateral	5’ - +T*+C*mA*mC*mU*mU*mU*mC*mA*mU*mA*mA*mU*mG*mC*mU*mG*+G - 3’
Spinraza.201_2OML	Lateral	5’ - +T*+C*mA*mC*mU*mU*mU*mC*mA*mU*mA*mA*mU*mG*mC*mU*mG*mG - 3’
Spinraza.203_2OML	Lateral	5’ - +T*mC*mA*mC*mU*mU*mU*mC*mA*mU*mA*mA*mU*mG*mC*mU*mG*+G - 3’
Spinraza_2MOE	MC	5’ - /MOErT/*/MOErC/*/MOErA/*/MOErC/*/MOErT/*/MOErT/*/MOErT/*/MOErC/*/MOErA/*/MOErT/*/MOErA/*/MOErA/*/MOErT/*/MOErG/*/MOErC/*/MOErT/*/MOErG/*/MOErG/ - 3’
Spinraza.601_2MOL	Lateral	5’ - +T*+C*+A*/MOErC/*/MOErT/*/MOErT/*/MOErT/*/MOErC/*/MOErA/*/MOErT/*/MOErA/*/MOErA/*/MOErT/*/MOErG/*/MOErC/*+T*+G*+G - 3’
Spinraza.501_2MOL	Lateral	5’ - +T*+C*+A*/MOErC/*/MOErT/*/MOErT/*/MOErT/*/MOErC/*/MOErA/*/MOErT/*/MOErA/*/MOErA/*/MOErT/*/MOErG/*/MOErC/*/MOErT/*+G*+G - 3’
Spinraza.401_2MOL	Lateral	5’ - +T*+C*/MOErA/*/MOErC/*/MOErT/*/MOErT/*/MOErT/*/MOErC/*/MOErA/*/MOErT/*/MOErA/*/MOErA/*/MOErT/*/MOErG/*/MOErC/*/MOErT/*+G*+G - 3’
Spinraza.406_2MOL	Lateral	5’ - +T*+C*+A*/MOErC/*/MOErT/*/MOErT/*/MOErT/*/MOErC/*/MOErA/*/MOErT/*/MOErA/*/MOErA/*/MOErT/*/MOErG/*/MOErC/*/MOErT/*/MOErG/*+G - 3’
Spinraza.301_2MOL	Lateral	5’ - +T*+C*/MOErA/*/MOErC/*/MOErT/*/MOErT/*/MOErT/*/MOErC/*/MOErA/*/MOErT/*/MOErA/*/MOErA/*/MOErT/*/MOErG/*/MOErC/*/MOErT/*/MOErG/*+G - 3’
Spinraza.201_2MOL	Lateral	5’ - +T*+C*/MOErA/*/MOErC/*/MOErT/*/MOErT/*/MOErT/*/MOErC/*/MOErA/*/MOErT/*/MOErA/*/MOErA/*/MOErT/*/MOErG/*/MOErC/*/MOErT/*/MOErG/*/MOErG/ - 3’
Spinraza.203_2MOL	Lateral	5’ - +T*/MOErC/*/MOErA/*/MOErC/*/MOErT/*/MOErT/*/MOErT/*/MOErC/*/MOErA/*/MOErT/*/MOErA/*/MOErA/*/MOErT/*/MOErG/*/MOErC/*/MOErT/*/MOErG/*+G - 3’
Where
+ stands for LNA
m stands for 2'Ome
/MOEr stands for 2'MOE
* stands for PS bond

## Sheet: Table S7 -Drisapersen
Oligo name	van Deutekom et al., 2023	MPC classification	MPC score	Sequence
Drisapersen_2OM	B1	MC	0	5' - mU*mC*mA*mA*mG*mG*mA*mA*mG*mA*mU*mG*mG*mC*mA*mU*mU*mU*mC*mU - 3'
Drisapersen.101_2OML	B7	Lateral	7.35	5' - +T*mC*mA*mA*mG*mG*mA*mA*mG*mA*mU*mG*mG*mC*mA*mU*mU*mU*mC*mU - 3'
Drisapersen.201_2OML		Lateral		5' - +T*+C*mA*mA*mG*mG*mA*mA*mG*mA*mU*mG*mG*mC*mA*mU*mU*mU*mC*mU - 3'
Drisapersen.202_2OML	B8	Lateral	9.81	5' - +T*mC*mA*mA*mG*mG*mA*mA*mG*mA*mU*mG*mG*mC*mA*mU*mU*mU*mC*+T - 3'
Drisapersen.301_2OML	B10	Lateral	11.4	5' - +T*+C*mA*mA*mG*mG*mA*mA*mG*mA*mU*mG*mG*mC*mA*mU*mU*mU*mC*+T - 3'
Drisapersen.401_2OML		Lateral		5' - +T*+C*+A*mA*mG*mG*mA*mA*mG*mA*mU*mG*mG*mC*mA*mU*mU*mU*mC*+T - 3'
Drisapersen.402_2OML		Lateral		5' - +T*+C*mA*mA*mG*mG*mA*mA*mG*mA*mU*mG*mG*mC*mA*mU*mU*mU*+C*+T - 3'
Drisapersen.501_2OML		Lateral		5' - +T*+C*+A*mA*mG*mG*mA*mA*mG*mA*mU*mG*mG*mC*mA*mU*mU*mU*+C*+T - 3'
Drisapersen.601_2OML		Lateral		5' - +T*+C*+A*+A*mG*mG*mA*mA*mG*mA*mU*mG*mG*mC*mA*mU*mU*mU*+C*+T - 3'
Drisapersen.602_2OML		Lateral		5' - +T*+C*+A*mA*mG*mG*mA*mA*mG*mA*mU*mG*mG*mC*mA*mU*mU*+T*+C*+T - 3'
Drisapersen.701_2OML		Lateral		5' - +T*+C*+A*+A*mG*mG*mA*mA*mG*mA*mU*mG*mG*mC*mA*mU*mU*+T*+C*+T - 3'
Drisapersen.801_2OML		Lateral		5' - +T*+C*+A*+A*mG*mG*mA*mA*mG*mA*mU*mG*mG*mC*mA*mU*+T*+T*+C*+T - 3'
NA	B9	Lateral	9.15	5' - +T*mC*mA*mA*mG*mG*mA*mA*mG*mA*mU*mG*+G*mC*mA*mU*mU*mU*mC*+T - 3'
NA	B11	Central	1.1	5' - mU*+C*+A*mA*mG*mG*mA*mA*+G*mA*mU*mG*+G*mC*mA*mU*mU*mU*mC*+T - 3'
Drisapersen_2MOE		MC		5' - /MOErT/*/MOErC/*/MOErA/*/MOErA/*/MOErG/*/MOErG/*/MOErA/*/MOErA/*/MOErG/*/MOErA/*/MOErT/*/MOErG/*/MOErG/*/MOErC/*/MOErA/*/MOErT/*/MOErT/*/MOErT/*/MOErC/*/MOErT/ - 3'
Drisapersen.101_2MOL		Lateral		5' - +T*/MOErC/*/MOErA/*/MOErA/*/MOErG/*/MOErG/*/MOErA/*/MOErA/*/MOErG/*/MOErA/*/MOErT/*/MOErG/*/MOErG/*/MOErC/*/MOErA/*/MOErT/*/MOErT/*/MOErT/*/MOErC/*/MOErT/ - 3'
Drisapersen.201_2MOL		Lateral		5' - +T*+C*/MOErA/*/MOErA/*/MOErG/*/MOErG/*/MOErA/*/MOErA/*/MOErG/*/MOErA/*/MOErT/*/MOErG/*/MOErG/*/MOErC/*/MOErA/*/MOErT/*/MOErT/*/MOErT/*/MOErC/*/MOErT/ - 3'
Drisapersen.202_2MOL		Lateral		5' - +T*/MOErC/*/MOErA/*/MOErA/*/MOErG/*/MOErG/*/MOErA/*/MOErA/*/MOErG/*/MOErA/*/MOErT/*/MOErG/*/MOErG/*/MOErC/*/MOErA/*/MOErT/*/MOErT/*/MOErT/*/MOErC/*+T - 3'
Drisapersen.301_2MOL		Lateral		5' - +T*+C*/MOErA/*/MOErA/*/MOErG/*/MOErG/*/MOErA/*/MOErA/*/MOErG/*/MOErA/*/MOErT/*/MOErG/*/MOErG/*/MOErC/*/MOErA/*/MOErT/*/MOErT/*/MOErT/*/MOErC/*+T - 3'
Drisapersen.401_2MOL		Lateral		5' - +T*+C*+A*/MOErA/*/MOErG/*/MOErG/*/MOErA/*/MOErA/*/MOErG/*/MOErA/*/MOErT/*/MOErG/*/MOErG/*/MOErC/*/MOErA/*/MOErT/*/MOErT/*/MOErT/*/MOErC/*+T - 3'
Drisapersen.402_2MOL		Lateral		5' - +T*+C*/MOErA/*/MOErA/*/MOErG/*/MOErG/*/MOErA/*/MOErA/*/MOErG/*/MOErA/*/MOErT/*/MOErG/*/MOErG/*/MOErC/*/MOErA/*/MOErT/*/MOErT/*/MOErT/*+C*+T - 3'
Drisapersen.501_2MOL		Lateral		5' - +T*+C*+A*/MOErA/*/MOErG/*/MOErG/*/MOErA/*/MOErA/*/MOErG/*/MOErA/*/MOErT/*/MOErG/*/MOErG/*/MOErC/*/MOErA/*/MOErT/*/MOErT/*/MOErT/*+C*+T - 3'
Drisapersen.601_2MOL		Lateral		5' - +T*+C*+A*+A*/MOErG/*/MOErG/*/MOErA/*/MOErA/*/MOErG/*/MOErA/*/MOErT/*/MOErG/*/MOErG/*/MOErC/*/MOErA/*/MOErT/*/MOErT/*/MOErT/*+C*+T - 3'
Drisapersen.602_2MOL		Lateral		5' - +T*+C*+A*/MOErA/*/MOErG/*/MOErG/*/MOErA/*/MOErA/*/MOErG/*/MOErA/*/MOErT/*/MOErG/*/MOErG/*/MOErC/*/MOErA/*/MOErT/*/MOErT/*+T*+C*+T - 3'
Drisapersen.701_2MOL		Lateral		5' - +T*+C*+A*+A*/MOErG/*/MOErG/*/MOErA/*/MOErA/*/MOErG/*/MOErA/*/MOErT/*/MOErG/*/MOErG/*/MOErC/*/MOErA/*/MOErT/*/MOErT/*+T*+C*+T - 3'
Drisapersen.801_2MOL		Lateral		5' - +T*+C*+A*+A*/MOErG/*/MOErG/*/MOErA/*/MOErA/*/MOErG/*/MOErA/*/MOErT/*/MOErG/*/MOErG/*/MOErC/*/MOErA/*/MOErT/*+T*+T*+C*+T - 3'
Where
+ stands for LNA
m stands for 2'Ome
/MOEr stands for 2'MOE
* stands for PS bond

## Sheet: Table S8 -Other SSOs
SSO	Oligo code	Chemistry	Sequence	Commercial name
QR-110		OME	mG*mG*mU*mG*mG*mA*mU*mC*mA*mC*mG*mA*mG*mU*mU*mC*mA	Sepofarsen
QR-110	101	OML	+G*mG*mU*mG*mG*mA*mU*mC*mA*mC*mG*mA*mG*mU*mU*mC*mA	Sepofarsen
QR-110	201	OML	+G*mG*mU*mG*mG*mA*mU*mC*mA*mC*mG*mA*mG*mU*mU*mC*+A	Sepofarsen
QR-110	202	OML	+G*+G*mU*mG*mG*mA*mU*mC*mA*mC*mG*mA*mG*mU*mU*mC*mA	Sepofarsen
QR-110	301	OML	+G*+G*mU*mG*mG*mA*mU*mC*mA*mC*mG*mA*mG*mU*mU*mC*+A	Sepofarsen
QR-110	302	OML	mG*mG*mU*mG*+G*mA*mU*mC*+A*mC*mG*mA*+G*mU*mU*mC*mA	Sepofarsen
QR-110	401	OML	+G*+G*mU*mG*mG*mA*mU*mC*mA*mC*mG*mA*mG*mU*mU*+C*+A	Sepofarsen
QR-110	402	OML	+G*+G*+T*mG*mG*mA*mU*mC*mA*mC*mG*mA*mG*mU*mU*mC*+A	Sepofarsen
QR-110	403	OML	mG*mG*mU*mG*mG*mA*+T*+C*mA*+C*+G*mA*mG*mU*mU*mC*mA	Sepofarsen
QR-110	501	OML	+G*+G*+T*mG*mG*mA*mU*mC*mA*mC*mG*mA*mG*mU*mU*+C*+A	Sepofarsen
QR-110	601	OML	+G*+G*+T*mG*mG*mA*mU*mC*mA*mC*mG*mA*mG*mU*+T*+C*+A	Sepofarsen
QR-421a		MOE	MA*MG*MC*MT*MT*MC*MG*MG*MA*MG*MA*MA*MA*MT*MT*MT*MA*MA*MA*MT*MC	Ultevursen
QR-421a	101	MOL	+A*MG*MC*MT*MT*MC*MG*MG*MA*MG*MA*MA*MA*MT*MT*MT*MA*MA*MA*MT*MC	Ultevursen
QR-421a	201	MOL	+A*MG*MC*MT*MT*MC*MG*MG*MA*MG*MA*MA*MA*MT*MT*MT*MA*MA*MA*MT*+C	Ultevursen
QR-421a	202	MOL	+A*+G*MC*MT*MT*MC*MG*MG*MA*MG*MA*MA*MA*MT*MT*MT*MA*MA*MA*MT*MC	Ultevursen
QR-421a	301	MOL	+A*+G*MC*MT*MT*MC*MG*MG*MA*MG*MA*MA*MA*MT*MT*MT*MA*MA*MA*MT*+C	Ultevursen
QR-421a	302	MOL	MA*MG*MC*MT*+T*MC*MG*MG*MA*MG*+A*MA*MA*MT*MT*MT*+A*MA*MA*MT*MC	Ultevursen
QR-421a	401	MOL	+A*+G*MC*MT*MT*MC*MG*MG*MA*MG*MA*MA*MA*MT*MT*MT*MA*MA*MA*+T*+C	Ultevursen
QR-421a	402	MOL	+A*+G*+C*MT*MT*MC*MG*MG*MA*MG*MA*MA*MA*MT*MT*MT*MA*MA*MA*MT*+C	Ultevursen
QR-421a	403	MOL	MA*MG*MC*MT*MT*MC*MG*MG*+A*+G*MA*+A*+A*MT*MT*MT*MA*MA*MA*MT*MC	Ultevursen
QR-421a	501	MOL	+A*+G*+C*MT*MT*MC*MG*MG*MA*MG*MA*MA*MA*MT*MT*MT*MA*MA*MA*+T*+C	Ultevursen
QR-421a	601	MOL	+A*+G*+C*MT*MT*MC*MG*MG*MA*MG*MA*MA*MA*MT*MT*MT*MA*MA*+A*+T*+C	Ultevursen
QRX-1011		MOE	MA*MT*MG*MC*MT*MC*MC*MA*MT*MG*MG*MG*MC*MC*MT*MC*MG*MG-3'
QRX-1011	101	MOL	-+A*MT*MG*MC*MT*MC*MC*MA*MT*MG*MG*MG*MC*MC*MT*MC*MG*MG-3'
QRX-1011	201	MOL	-+A*MT*MG*MC*MT*MC*MC*MA*MT*MG*MG*MG*MC*MC*MT*MC*MG*+G-3'
QRX-1011	202	MOL	-+A*+T*MG*MC*MT*MC*MC*MA*MT*MG*MG*MG*MC*MC*MT*MC*MG*MG-3'
QRX-1011	301	MOL	-+A*+T*MG*MC*MT*MC*MC*MA*MT*MG*MG*MG*MC*MC*MT*MC*MG*+G-3'
QRX-1011	302	MOL	-MA*MT*MG*MC*+T*MC*MC*MA*MT*+G*MG*MG*MC*+C*MT*MC*MG*MG-3'
QRX-1011	401	MOL	-+A*+T*MG*MC*MT*MC*MC*MA*MT*MG*MG*MG*MC*MC*MT*MC*+G*+G-3'
QRX-1011	402	MOL	-+A*+T*+G*MC*MT*MC*MC*MA*MT*MG*MG*MG*MC*MC*MT*MC*MG*+G-3'
QRX-1011	403	MOL	-MA*MT*MG*MC*MT*MC*+C*+A*MT*MG*+G*+G*MC*MC*MT*MC*MG*MG-3'
QRX-1011	501	MOL	-+A*+T*+G*MC*MT*MC*MC*MA*MT*MG*MG*MG*MC*MC*MT*MC*+G*+G-3'
QRX-1011	601	MOL	-+A*+T*+G*MC*MT*MC*MC*MA*MT*MG*MG*MG*MC*MC*MT*+C*+G*+G-3'
Atipeksen		MOE	MA*MT*MA*MT*MA*MA*MG*MC*MA*MT*MC*MA*MC*MA*MA*MA*MG*MT*MA*MC*MC*MT-3'
Atipeksen	101	MOL	-+A*MT*MA*MT*MA*MA*MG*MC*MA*MT*MC*MA*MC*MA*MA*MA*MG*MT*MA*MC*MC*MT-3'
Atipeksen	201	MOL	-+A*MT*MA*MT*MA*MA*MG*MC*MA*MT*MC*MA*MC*MA*MA*MA*MG*MT*MA*MC*MC*+T-3'
Atipeksen	202	MOL	-+A*+T*MA*MT*MA*MA*MG*MC*MA*MT*MC*MA*MC*MA*MA*MA*MG*MT*MA*MC*MC*MT-3'
Atipeksen	301	MOL	-+A*+T*MA*MT*MA*MA*MG*MC*MA*MT*MC*MA*MC*MA*MA*MA*MG*MT*MA*MC*MC*+T-3'
Atipeksen	302	MOL	-MA*MT*MA*MT*+A*MA*MG*MC*MA*MT*MC*+A*MC*MA*MA*MA*MG*+T*MA*MC*MC*MT-3'
Atipeksen	401	MOL	-+A*+T*MA*MT*MA*MA*MG*MC*MA*MT*MC*MA*MC*MA*MA*MA*MG*MT*MA*MC*+C*+T-3'
Atipeksen	402	MOL	-+A*+T*+A*MT*MA*MA*MG*MC*MA*MT*MC*MA*MC*MA*MA*MA*MG*MT*MA*MC*MC*+T-3'
Atipeksen	403	MOL	-MA*MT*MA*MT*MA*MA*MG*MC*+A*+T*MC*MA*+C*+A*MA*MA*MG*MT*MA*MC*MC*MT-3'
Atipeksen	501	MOL	-+A*+T*+A*MT*MA*MA*MG*MC*MA*MT*MC*MA*MC*MA*MA*MA*MG*MT*MA*MC*+C*+T-3'
Atipeksen	601	MOL	-+A*+T*+A*MT*MA*MA*MG*MC*MA*MT*MC*MA*MC*MA*MA*MA*MG*MT*MA*+C*+C*+T-3'
	Where
	+ stands for LNA
	m stands for 2'Ome
	M stands for 2'MOE
	* stands for PS bond

## Sheet: Table S9 Primers
Agarose Gel PCR, RT-qPCR Sybr green primers
TARGET GENE	SPECIES	FORWARD PRIMER (5'-3')	REVERSE PRIMER (5'-3')
NATURA	pC2.4	EXON 1	EXON 3A
		AAGGATGACGATGACAAGGG	AAGTGGTGGTTGTTCACG
	pC2.4		EXON 3B
			ACGTGTACATCGACTGAA
SMN2	human	TGATGCTGATGCTTTGGG	GATCGTTTCTTTAGTGGTGT
DMD	human	CACTCAGCCAGTGAAGAGGA	ACTGATTCTGAATTCTTTCAATTCG
Cdkn1a	human	TGGAGACTCTCAGGGTCGAAA	GGCGTTTGGAGTGGTAGAAATC
Cdkn1a	mouse	CCTGGTGATGTCCGACCTG	CCATGAGCGCATCGCAATC
CCL22	human	CGCGTGGTGAAACACTTCTA	GATCGGCACAGATCTCCTTATC
Minigene primers
USH2A	pRP.USH2A	GGACAGTGGATGGAGATATT	CAGGCTATTACAGATGTGA
ABCA4	pRP.ABCA4	CATCTTCATCGGGTTTCA	CCACATCATCATCTTCATC
ATM	pRP.ATM	TCACCCCCATCACACTTT	GTAATTGGCTGGTCTGCT
CEP290	pRP.CEP290	TGCTAAGTACAGGGACATCTTGC	AGACTCCACTTGTTCTTTTAAGGAG
TaqMan primers and probes
TARGET GENE	SPECIES	FORWARD PRIMER (5'-3')	REVERSE PRIMER (5'-3')	PROBE (5'-3')
NATURA	pC2.4	EXON 1	EXON 3	Ex-23- FAM
		AAACGCAAAGTGGAGGAC	TGTGCATGTTCTCCTTGATCA	ACACCGGCAGAGGCACGGAT
			EXON 4	EX-13- VIC
			GCTTAGTGGTGATGGTGATGAT	AGTACCAGGATCTAGAGCCGGTGT
				EX-24- ROX
				CGTGCCTCTGCACTGGAAGAAGTGTC
Cyclophilin A	Human	TCGCCGCTTGCTGCA	ATCGGCCGTGATGTCGA	5'-/5Cy5/CCATGGTCA/TAO/ACCCCACCGTGTTC/3IAbRQSp/-3'
	Mouse	CCGAGGAAAACCGTGTAC	GTCGACGGCAATGTCGA
GLDC	Human	CCGAGAAAGCTTGGTGAGAA	GTAGCCTTGTCTCTCCGAATG	5'-/56FAM/TTTCCCAGT/ZEN/GGCATCTCTTGTTACCC/3IABkFQ/-3'
HPRT	Human	TTGTTGTAGGATATGCCCTTGA	GCGATGTCAATAGGACTCCAG	5'-/5Cy5/AGCCTAAGA/TAO/TGAGAGTTCAAGTTGAGTTTGG/3IAbRQSp/-3'

## Sheet: Table S10 Antibodies
PROTEIN	REACTIVE SPECIES	COMPANY	CATALOGUE NUMBER	WORKING CONCENTRATION
PRIMARY ANTIBODIES
FLAG	Mouse	Sigma aldrich	M2-F1804	1:1,000
HIS H15-TAG	Rabbit	Santa Cruz	sc- 803	1:1,000
Histone H3	Rabbit	Abcam	Ab-18521	1:1,000
ASGR1	Rabbit	Proteintech	11739-1-AP	1:50
F4/80	Rat	Biolegend	123105	1:50
SECONDARY ANTIBODIES
mouse-anti goat IgG-HRP	-	Santa Cruz	sc-2354	1:10,000
Mouse-anti rabbit-HRP	-	Santa Cruz	sc-2357	1:10,000
anti-rabbit-AF-647		Invitrogen	65-0868-14	1:100

[truncated: 1 more sheets: Table S11 Plasmids]
